# Supplementary material for: Optimizing Microfluidic Impedance Cytometry by Bypass Electrode Layout Design
Source: Biosensors (Basel). 2024 Apr 19;14(4):204. doi: 10.3390/bios14040204 (PMC11048680; doi:10.3390/bios14040204)
Supplement: Supplementary file 1 [file biosensors-14-00204-s001.zip]

Archive with 3 entries (3 files):
- biosensors-2912586-supplementary.pdf
- Vedio1-2um-GGG.mp4
- Vedio2-1um-GGG.mp4
